# Supplementary material for: Burden and Risk Factors of Brain Metastases in Melanoma: A Systematic Literature Review
Source: Cancers (Basel). 2022 Dec 12;14(24):6108. doi: 10.3390/cancers14246108 (PMC9777047; doi:10.3390/cancers14246108)
Supplement: Supplementary file 1 [file cancers-14-06108-s001.zip]

Archive with 1 entries (1 files):
- cancers-2072934-supplementary.pdf
